# Supplementary material for: Extracellular matrix mediates circulating tumor cell clustering in triple-negative breast cancer metastasis
Source: Nat Commun. 2026 Feb 6;17:1352. doi: 10.1038/s41467-026-69007-w (PMC12881594; doi:10.1038/s41467-026-69007-w)
Supplement: Supplementary file 10 — Source Data for Main Figures [file 41467_2026_69007_MOESM10_ESM.xlsx]

## Sheet: Figure 1a
Figure 1a. TCGA_TNBC_500up_GO-CC
GO Term	-log10(FDR)
Plasma membrane region	5.54826
Extracellular matrix	5.26286
Intrinsic component of plasma membrane	5.06096
Secretory vesicle	4.76607
Integral component of plasma membrane	4.20235
Secretory granule	4.01002
Intermediate filament cytoskeleton	3.38624
Neuron part	3.32413
Synapse part	3.30026
Synaptic membrane	3.30026

## Sheet: Figure 1b
Figure 1b. Metabric_LumA_B_HER2_Basal
ECM gene	Subtype
	LumA	LumB	HER2	Basal
ACAN	-0.11819	-0.16242	-0.12279	0.606147
HAS2	-0.01308	-0.10969	-0.19077	0.340778
TNC	0.03866	-0.36654	0.212625	0.310314
SPP1	-0.12923	0.134663	-0.2365	0.26463
FN1	-0.09368	0.008239	0.26047	0.001199
FBLN1	0.4057	-0.47305	-0.08481	-0.12834
THBS1	0.109504	0.054246	-0.233	-0.15272
COL5A1	0.229321	-0.28516	0.155137	-0.19911
COL3A1	0.263066	-0.18191	-0.05463	-0.27358
FBN1	0.227363	-0.1735	0.053405	-0.28778
COL1A1	0.277969	-0.2181	0.068925	-0.34547
POSTN	0.20577	0.037178	-0.12656	-0.42385

## Sheet: Figure 1d
Figure 1d. HA at CTC junctions
cell junction	non-junction
45.4469	15.3155
53.6134	15.3916
60.0264	13.3548
Statistics
Column B	non-junction
vs.	vs.
Column A	cell junction
Unpaired t test
P value	0.0009
P value summary	***
Significantly different (P < 0.05)?	Yes
One- or two-tailed P value?	Two-tailed
t	df	t=8.977	df=4
How large is the effect?
Mean of column A	53.03
Mean of column B	14.69
Difference between means (B - A) ± SEM	-38.34 ± 4.271
95% confidence interval	-50.20 to -26.48
R squared (eta squared)	0.9527
F test to compare variances
F	DFn	Dfd	40.05	2	2
P value	0.0487
P value summary	*
Significantly different (P < 0.05)?	Yes
Data analyzed
Sample size	column A	3
Sample size	column B	3

## Sheet: Figure 1e
Figure 1e. Short-term LM2 clustering
0 min	1 min
10	398
20	667
29	263
11	216
8	371
17	303
Statistics
Column B	1
vs.	vs.
Column A	0
Unpaired t test
P value	0.0003
P value summary	***
Significantly different (P < 0.05)?	Yes
One- or two-tailed P value?	Two-tailed
t	df	t=5.397	df=10
How large is the effect?
Mean of column A	0.1583
Mean of column B	3.697
Difference between means (B - A) ± SEM	3.538 ± 0.6556
95% confidence interval	2.077 to 4.999
R squared (eta squared)	0.7444
F test to compare variances
F	DFn	Dfd	413.9	5	5
P value	<0.0001
P value summary	****
Significantly different (P < 0.05)?	Yes
Data analyzed
Sample size	column A	6
Sample size	column B	6

## Sheet: Figure 1g
Figure 1g. Clusters BC cells
MCF7	SKBR3	LM2	WHIM12	BT549
6	0	603	505	798
15	15	929	311	802
15	33	812	404	1112

## Sheet: Figure 1i
Figure 1i. EM_Gap size
Mean	SD
18.734	8.04795
10.53	4.16902
11.48	6.86689
16.25	4.06283
213.22	130.202
52.22	58.8346
251.052	176.311
18.424	14.8497
106.092	107.087
50.238	37.4475
47.598	13.6259
15.304	9.70279
12.634	3.86803
20.644	6.42109
16.512	8.52227
42.294	31.9686
9.432	4.99554
10.462	7.85483
10.436	2.5019
15.224	3.05832
45.368	48.45
72.602	55.2643

## Sheet: Figure 1j
Figure 1j. HAS2-qPCR_BC cell lines
MCF7	LM2	WHIM12	SKBR3	BT549
1.33897	163.404	6.31935	ND	70.8888
0.411857	181.588	11.0019	ND	34.517
0.636194	164.57	12.2634	ND	27.1454
0.579437	116.925	25.2249
0.811377	173.503
0.842843

## Sheet: Figure 1k
Figure 1k. HA at cell junctions
cell junction	non-junction
77.5389	23.1201
106.824	40.2737
114.186	41.4868
Statistics
Column B	non-junction
vs.	vs.
Column A	cell junction
Unpaired t test
P value	0.007
P value summary	**
Significantly different (P < 0.05)?	Yes
One- or two-tailed P value?	Two-tailed
t	df	t=5.097	df=4
How large is the effect?
Mean of column A	99.52
Mean of column B	34.96
Difference between means (B - A) ± SEM	-64.56 ± 12.67
95% confidence interval	-99.72 to -29.39
R squared (eta squared)	0.8666
F test to compare variances
F	DFn	Dfd	3.562	2	2
P value	0.4384
P value summary	ns
Significantly different (P < 0.05)?	No
Data analyzed
Sample size	column A	3
Sample size	column B	3

## Sheet: Figure 2b
Figure 2b. Clusters LM2 ctrl vs. HAse
Ctrl	HAse
471	48
917	41
642	21
	9
Statistics
Column B	HAse
vs.	vs.
Column A	Ctrl
Unpaired t test
P value	0.002
P value summary	**
Significantly different (P < 0.05)?	Yes
One- or two-tailed P value?	Two-tailed
t	df	t=5.924	df=5
How large is the effect?
Mean of column A	676.7
Mean of column B	29.75
Difference between means (B - A) ± SEM	-646.9 ± 109.2
95% confidence interval	-927.6 to -366.2
R squared (eta squared)	0.8753
F test to compare variances
F	DFn	Dfd	157.1	2	3
P value	0.0018
P value summary	**
Significantly different (P < 0.05)?	Yes
Data analyzed
Sample size	column A	3
Sample size	column B	4

## Sheet: Figure 2d
Figure 2d. Clusters LM2,SUM159
LM2	SUM159
603	0
929	0
812	0
Statistics
Unpaired t test
P value	0.0012
P value summary	**
Significantly different (P < 0.05)?	Yes
One- or two-tailed P value?	Two-tailed
t	df	t=8.194	df=4
How large is the effect?
Mean of column A	781.3
Mean of column B	0
Difference between means (B - A) ± SEM	-781.3 ± 95.35
95% confidence interval	-1046 to -516.6
R squared (eta squared)	0.9438
F test to compare variances
F	DFn	Dfd	Infinity	2	2
P value	<0.0001
P value summary	****
Significantly different (P < 0.05)?	Yes
Data analyzed
Sample size	column A	3
Sample size	column B	3

[truncated: 28 more sheets: Figure 2g, Figure 2i, Figure 2k, Figure 2m, Figure 3b, Figure 3e, Figure 3g, Figure 3j, Figure 3k, Figure 4a, Figure 4c, Figure 4d, Figure 4g, Figure 5c, Figure 5d, Figure 5e, Figure 5g, Figure 5h, Figure 5i, Figure 5l …]
