# Supplementary material for: Extracellular matrix mediates circulating tumor cell clustering in triple-negative breast cancer metastasis
Source: Nat Commun. 2026 Feb 6;17:1352. doi: 10.1038/s41467-026-69007-w (PMC12881594; doi:10.1038/s41467-026-69007-w)
Supplement: Supplementary file 11 — Source Data for Supplementary Figs. [file 41467_2026_69007_MOESM11_ESM.xlsx]

## Sheet: Supplementary Fig 1a
Supplementary Fig 1a. TCGA_CDH1_500up_GO-CC
GO Term	-log10(FDR)
Secretory vesicle	3.47079
Secretory granule	3.47079
Extracellular matrix	3.47079
Intrinsic component of plasma membrane	3.39829
Cell surface	3.2282
Collagen-containing extracellular matrix	3.09695
Integral component of plasma membrane	2.16072
Intrinsic component of external side of plasma membrane	1.6915
Lipid droplet	1.52286
Plasma membrane region	1.44275

## Sheet: Supplementary Fig 1b
Supplementary Fig 1b. TCGA_LumA_B_HER2_Basal
ECM gene	Subtype
	LumA	LumB	HER2	Basal
HAS2	-0.00443	-0.03719	-0.02831	0.077572
COL5A1	0.001626	-0.0674	0.054943	0.060263
COL1A1	0.00595	-0.0606	0.01786	0.055852
FN1	-0.00251	-0.06464	0.084308	0.054831
SPARC	-0.01711	-0.0111	0.0313	0.051578
FBN1	0.007187	-0.06802	0.068811	0.037659
COL3A1	0.012739	-0.04746	-0.01587	0.033784
SPP1	-0.002	-0.01212	0.016331	0.014636
POSTN	0.034429	-0.06738	-0.05073	0.012287
FBLN1	-0.03258	0.04302	0.069341	0.00628
THBS1	0.025587	-0.08178	0.084961	-0.00689
TNC	0.023957	-0.0042	-0.1074	-0.01474
ACAN	-0.0221	0.052249	0.148149	-0.07584

## Sheet: Supplementary Fig 1c
Supplementary Fig 1c. CCLE_Lum_HER2_Basal
ECM gene	Subtype
	Luminal	HER2	Basal
HAS2	-0.17832	-0.4532	0.473254
FBLN1	-0.52116	-0.13676	0.278791
THBS1	-0.07345	-0.42859	0.148977
TNC	-0.70258	-0.18576	0.074507
SPP1	-0.32479	-0.13883	0.011696
SPARC	-0.43026	-0.39702	-0.0282
COL5A1	-0.22501	-0.45823	-0.0349
COL1A1	-0.1347	0.142079	-0.06598
ACAN	-0.31419	-0.2355	-0.08828
FN1	-0.46462	-0.49202	-0.12597
POSTN	-0.30217	-0.27156	-0.20335
COL3A1	-0.26964	-0.34222	-0.23659
FBN1	-0.59328	-0.30034	-0.23734

## Sheet: Supplementary Fig 1i
Supplementary Fig 1i. Clustering_BC cell_single cells
MCF7	SKBR3	LM2	WHIM12	BT549
6.4784	9.6799	2.1097	4.1592	4.1523
6.6935	8.7699	3.648	4.4849	5.2052
8.6475	11.3901	3.1644	4.7719	6.2476

## Sheet: Supplementary Fig 1j
Supplementary Fig 1j. Clusters size_BC cells
LM2	WHIM12	BT549
1694.68	1066.74	1385.73
1130.76	1024.53	1255.83
1078.27	1018.06	1724.89

## Sheet: Supplementary Fig 1k
Supplementary Fig 1k. EM_Length of connection
0.33766
1.06371
3.59822
2.70927
1.81596
0.11487
0.49938
0.071
0.57033
0.40733
0.22854
0.52546
0.57739
0.67449
0.91908
2.96224
0.38456
1.15164
0.48133
2.49481
3.17584
0.22826
2.46039
0.28507
0.85905
0.75726
0.38722

## Sheet: Supplementary Fig 1l
Supplementary Fig 1l. E-cad in breast cells

## Sheet: Supplementary Fig 1m
Supplementary Fig 1m. Correlation-clusters or singles vs. HAS2 expression
Cluster number vs. HAS2 expression					Single cells vs. HAS2 expression
Cell line	# of clusters	HAS2 expression			Cell line	# of single cells	HAS2 expression
HMLE	0.01	0.385684			HMLE	9.24433	0.385684
MCF10A	0.09	1.35465			MCF10A	8.59203	1.35465
MCF7	0.12	0.770113			MCF7	7.27313	0.770113
BT474	0.075	0			BT474	8.45303	0
SKBR3	0.16	0			SKBR3	9.94663	0
SUM159	0	1.34831			SUM159	9.56577	1.34831
231	1.53	8.86554			231	7.441	8.86554
WHIM12	4.06667	12.4101			WHIM12	4.472	12.4101
LM2	7.81333	143.779			LM2	2.97403	143.779
BT549	9.04	44.1837			BT549	5.2017	44.1837
SUM159 HAS2 OE	7.53	52.81			SUM159 HAS2 OE	5.49267	52.81
Statistics					Statistics
Best-fit values					Best-fit values
Slope	9.307				Slope	-15.05
Y-intercept	-1.578				Y-intercept	131.8
X-intercept	0.1696				X-intercept	8.757
1/slope	0.1074				1/slope	-0.06645
Std. Error					Std. Error
Slope	2.508				Slope	3.883
Y-intercept	11.18				Y-intercept	29.05
95% Confidence Intervals					95% Confidence Intervals
Slope	3.634 to 14.98				Slope	-23.83 to -6.265
Y-intercept	-26.86 to 23.70				Y-intercept	66.08 to 197.5
X-intercept	-5.049 to 2.316				X-intercept	7.462 to 11.71
Goodness of Fit					Goodness of Fit
R squared	0.6048				R squared	0.6253
Sy.x	29.05				Sy.x	28.29
Is slope significantly non-zero?					Is slope significantly non-zero?
F	13.77				F	15.02
DFn	DFd	1	9		DFn	DFd	1	9
P value	0.0048				P value	0.0038
Deviation from zero?	Significant				Deviation from zero?	Significant
Equation	Y = 9.307*X - 1.578				Equation	Y = -15.05*X + 131.8
Data					Data
Number of X values	11				Number of X values	11
Maximum number of Y replicates	1				Maximum number of Y replicates	1
Total number of values	11				Total number of values	11
Number of missing values	0				Number of missing values	0

## Sheet: Supplementary Fig 1o
Supplementary Fig 1o - HA/Membrane staining
Cell junction	non-junction
1.24449	0.677639
1.4562	0.604995
1.71533	0.623412
Statistics
Column B	non-junction
vs.	vs.
Column A	Cell junction
Unpaired t test
P value	0.0037
P value summary	**
Significantly different (P < 0.05)?	Yes
One- or two-tailed P value?	Two-tailed
t	df	t=6.068	df=4
How large is the effect?
Mean of column A	1.472
Mean of column B	0.6353
Difference between means (B - A) ± SEM	-0.8367 ± 0.1379
95% confidence interval	-1.219 to -0.4538
R squared (eta squared)	0.902
F test to compare variances
F	DFn	Dfd	38.99	2	2
P value	0.05
P value summary	ns
Significantly different (P < 0.05)?	No
Data analyzed
Sample size	column A	3
Sample size	column B	3

## Sheet: Supplementary Fig 2b
Supplementary Fig 2b. HAS2-qPCR_LM2 ctrl vs. HAS2 KD
Ctrl	HAS2 KD#1	HAS2 KD#2
1.07	0.15	0.28
1.17	0.11	0.25
1.63	0.18	0.127
Statistics
Number of families	1
Number of comparisons per family	2
Alpha	0.05
Dunnett's multiple comparisons test	Mean diff.	95.00% CI of diff.	Below threshold?	Summary	Adjusted P Value	A-?
Ctrl vs. HAS2 KD#1	1.143	0.7230 to 1.564	Yes	***	0.0004	B	HAS2 KD#1
Ctrl vs. HAS2 KD#2	1.071	0.6506 to 1.491	Yes	***	0.0006	C	HAS2 KD#2
Test details	Mean 1	Mean 2	Mean diff.	SE of diff.	n1	n2	q	DF
Ctrl vs. HAS2 KD#1	1.29	0.1467	1.143	0.1468	3	3	7.787	6
Ctrl vs.HAS2 KD#2	1.29	0.219	1.071	0.1468	3	3	7.295	6

[truncated: 38 more sheets: Supplementary Fig 2c, Supplementary Fig 2e, Supplementary Fig 2f, Supplementary Fig 2g, Supplementary Fig 2h, Supplementary Fig 2i, Supplementary Fig 2k, Supplementary Fig 2l, Supplementary Fig 2n, Supplementary Fig 2o, Supplementary Fig 2p, Supplementary Fig 2q, Supplementary Fig 2r, Supplementary Fig 2s, Supplementary Fig 3d, Supplementary Fig 4b, Supplementary Fig 4c, Supplementary Fig 4e, Supplementary Fig 4f, Supplementary Fig 4h …]
